# Supplementary material for: A Novel Wheat C-bZIP Gene, TabZIP14-B, Participates in Salt and Freezing Tolerance in Transgenic Plants
Source: Front Plant Sci. 2017 May 9;8:710. doi: 10.3389/fpls.2017.00710 (PMC5422549; doi:10.3389/fpls.2017.00710)
Supplement: Supplementary file 5 [file Table_1.XLS]

## Sheet: 213 accessions
Supplementary Table 1. The information of 213 accessions used in the study.
L, M and W indicate landraces, modern cultivars and tetraploid species , respectively
Code	Cultivar name	Cultivar type
1	ERINATCEUM	L
2	PENNY	L
3	PURPLESTRAW	L
4	AURORE 4323 A	L
5	PUSA 80-5	L
6	ALSHVEDE	L
7	HINDI	L
8	ADDIS ABEDA 26	L
9	MEX94.10.1	L
10	QRO94.1.1	L
11	TXL92.1.1	L
12	PUE94.1	L
13	COAH94.1.1	L
14	ROOI SPITSKOP	L
15	EARLY BLACKHULL	L
16	REDONDO NEGRO	L
17	PLAN ALTO	L
18	2911 H558 43 1480 DIV6712	L
19	Wysokolitewka	L
20	Recio	L
21	Shanqianmai	L
22	Ribeiro	L
23	PADUS	L
24	SERIO	L
25	De 8661	L
26	AC Foremost	L
27	FARO	L
28	Tukaminia	L
29	Minifen	L
30	Duiker	L
31	Celebration	L
32	Vilufen	L
33	9H 65A	L
34	AC Reed	L
35	Claudia	L
36	Grandin	L
37	Napo 63	L
38	Yr26/3*Avocet s	L
39	Yrsp/6*Avocet s	L
40	Impala	L
41	2006-02-04	L
42	Mc Nair 1013	L
43	sample Gray-4	L
44	Soissons	L
45	sample Gray-1	L
46	RAMONA 65	L
47	1-29I	L
48	MG31229	L
49	UR8	L
50	Fielder	L
51	AC vista	L
52	Qianjiaomai	L
53	Millaleu	L
54	Mokhtar	L
55	Attila	L
56	Bajio 53	L
57	Knoppies	L
58	9H 96 Fucense Spain	L
59	Indexa	L
60	Parsee	L
61	Saet	L
62	Cep 80111	L
63	PACIFIC BLUESTEM	L
64	RED SPRING	L
65	SEA ISLAND	L
66	ANOLITO BRONCO	L
67	Safha 3	L
68	RED FIFE	L
69	CENTEIROZ 44	L
70	EARLY RED FIFE	L
71	TRIGO BLANCO	L
72	TXL92.1.1.1	L
73	TOL93.1.2	L
74	Banat	L
75	SAGITTARIO	L
76	PRIMOASI	L
77	Kuro	L
78	Alcedo	L
79	Elecsie	L
80	Jacui	L
81	NS 5055	L
82	BICANCIA	L
83	Atom	L
84	Longbow	L
85	Filin	L
86	WHITE FEDERATION 60	L
87	LAMPONE	L
88	COLFIORITO	L
89	Rivadeneira	L
90	Biserka	L
91	Rendezous	L
92	Dromedaris	L
93	Gondveld	L
94	Lagoa vermelha	L
95	ABYSSINIAN 43	L
96	BOLTON	L
97	16-52-2	L
98	Changgongfangxingmai	M
99	Hamedan 1	M
100	R59 Chuannong 12	M
101	Nongda 311	M
102	Yannong 24	M
103	Fengkang 8	M
104	Sifangmai	M
105	Baiyoumai	M
106	Shangluo81(2)4-19-23	M
107	Zhongluo08－3	M
108	Liaomai 16	M
109	Kexin 9	M
110	Shimai 12	M
111	Yangmai 18	M
112	Jimai 26	M
113	Mianmai 46	M
114	C217	M
115	C245	M
116	C248	M
117	C288	M
118	Jimai 1	M
119	Jinan 9	M
120	Yangmai 13	M
121	KHOMROK	M
122	St1472/506 Zhengyin 1	M
123	Xinxiangdasui	M
124	Jinan 16	M
125	Keqiang	M
126	Kezhuang	M
127	Liaochun 9	M
128	Ningmai 13	M
129	Nongda 36	M
130	Xinmai 16	M
131	Jimai 37	M
132	Zhengyin 4	M
133	Chayazheda 29	M
134	Jiangmai	M
135	Baixiaomai	M
136	Hongqiangchang	M
137	Xuzhou 14	M
138	Yumai 18	M
139	Yumai 49	M
140	Xinmai 9	M
141	Shiluan 02－1	M
142	Zhenmai 3	M
143	Emai 15	M
144	Chuanmai 36	M
145	Wanyuan-66	M
146	Louguding	M
147	Mianyang 86-11	M
148	Shanhan 8675	M
149	Chuan 84-7045	M
150	Wan 7107	M
151	Zhengmai 9023	M
152	Yumai 70-36	M
153	Jiaomai 266	M
154	Zhongluo 08－2	M
155	Taishan 23	M
156	Luyuan 301	M
157	Ningnuomai 1	M
158	Yuandong 3	M
159	Xinchun 11	M
160	Xianmai 10	M
161	Tianping 3	M
162	Fengdecunmai 1	M
163	Xiaoshan 2134	M
164	Zhoumai 28	M
165	Tumangmai	M
166	Xuzhou 24	M
167	Yaanzao	M
168	Mianyang 26	M
169	Yangmai 158	M
170	Jinan 2	M
171	Zhemai 1	M
172	Yangmai 1	M
173	Yangmai 54	M
174	Kefeng 2	M
175	Yangmai 3	M
176	Yangmai 2	M
177	Zhoumai 9	M
178	GRIFONE 235	M
179	HOMARA MANIA NO 88	M
180	Lanxizaoxiaomai	M
181	Lianglaiyoubaipixiaomai	M
182	Atri 5481/82	M
183	PI 470978	W
184	PI 428018	W
185	PI 428019	W
186	PI 428085	W
187	PI 428145	W
188	PI 466949	W
189	PI 466950	W
190	PI 471036	W
191	PI 487256	W
192	PI 554580	W
193	PI 190919	W
194	PI 346783	W
195	PI 352323	W
196	PI 352327	W
197	PI 355457	W
198	PI 355458	W
199	PI 355459	W
200	PI 428125	W
201	PI 466928	W
202	PI 466929	W
203	PI 466981	W
204	PI 471035	W
205	PI 487251	W
206	PI 487252	W
207	PI 487253	W
208	PI 289602	W
209	PI 352322	W
210	PI 414718	W
211	PI 414719	W
212	PI 414720	W
213	PI 428016	W
